# Supplementary material for: Detectability of runs of homozygosity is influenced by analysis parameters and population-specific demographic history
Source: PLoS Comput Biol. 2024 Oct 31;20(10):e1012566. doi: 10.1371/journal.pcbi.1012566 (PMC11556709; doi:10.1371/journal.pcbi.1012566)
Supplement: S2 Table — Default settings are underlined. (CSV) [file pcbi.1012566.s002.csv]

Data set	Iteration	Demographic scenario	phwh	phwm	phws	phzg	phwt	phzs	Number of combinations
Simulated	1	Large	0, 1, 2	2, 5, 50	50, 100, 1000	500, 1000	0.01, 0.05, 0.1	10, 100, 1000	486
Simulated	1	Small	0, 1, 2	2, 5, 50	50, 100, 1000	500, 1000	0.01, 0.05, 0.1	10, 100, 1000	486
Simulated	1	Bottlenecked	0, 1, 2	2, 5, 50	50, 100, 1000	500, 1000	0.01, 0.05, 0.1	10, 100, 1000	486
Simulated	1	Declining	0, 1, 2	2, 5, 50	50, 100, 1000	500, 1000	0.01, 0.05, 0.1	10, 100, 1000	486
Simulated	2	Large	1, 2, 3	5	50	1000	0.05	50, 100, 150	9
Simulated	2	Small	1	5	50	1000	0.05	50, 100, 150	3
Simulated	2	Bottlenecked	1, 2, 3	5	50, 75, 100	1000	0.05	50, 100, 150	27
Simulated	2	Declining	1, 2, 3	5	50, 75, 100	1000	0.05	50, 100, 150	27
